# Supplementary material for: Comprehensive Genomic Analysis of Marine Strain Streptomyces sp. 891, an Excellent Producer of Chrysomycin A with Therapeutic Potential
Source: Mar Drugs. 2022 Apr 24;20(5):287. doi: 10.3390/md20050287 (PMC9144908; doi:10.3390/md20050287)
Supplement: Supplementary file 1 [file marinedrugs-20-00287-s001.zip]

Archive with 1 entries (1 files):
- marinedrugs-1677005-supplementary.pdf
